# Supplementary material for: Microwave Radiation Caused Dynamic Metabolic Fluctuations in the Mammalian Hippocampus
Source: Metabolites. 2024 Jun 23;14(7):354. doi: 10.3390/metabo14070354 (PMC11278544; doi:10.3390/metabo14070354)
Supplement: Supplementary file 1 [file metabolites-14-00354-s001.zip]

Archive with 1 entries (1 files):
- metabolites-2993342-supplementary.pdf
